# Supplementary material for: Multiple Chronic Conditions and Multimorbidity Among Older Adults in Southern Albania: Distribution and Impact on Care Needs, Medication Adherence, and Quality of Life
Source: Healthcare (Basel). 2026 Jul 9;14(14):2058. doi: 10.3390/healthcare14142058 (PMC13409679; doi:10.3390/healthcare14142058)
Supplement: Supplementary file 1 [file healthcare-14-02058-s001.zip]

Archive with 2 entries (2 files):
- Description of content Section S1.pdf
- healthcare-4169396-supplementary-Sections S2 and S3.pdf
